# Supplementary material for: Predicting Six-Month Re-Admission Risk in Heart Failure Patients Using Multiple Machine Learning Methods: A Study Based on the Chinese Heart Failure Population Database
Source: J Clin Med. 2023 Jan 21;12(3):870. doi: 10.3390/jcm12030870 (PMC9918116; doi:10.3390/jcm12030870)
Supplement: Supplementary file 1 [file jcm-12-00870-s001.zip]

Archive with 1 entries (1 files):
- jcm-2085132-supplementary.pdf
